# Supplementary material for: A Pre-Clinical Study on the Use of the Proprotein Convertase Subtilisin/Kexin Type 9 Inhibitor PEP 2-8 to Mitigate Ischemic Injury in a Rat Marginal Donor Model
Source: Int J Mol Sci. 2025 Sep 13;26(18):8937. doi: 10.3390/ijms26188937 (PMC12469581; doi:10.3390/ijms26188937)
Supplement: Supplementary file 1 [file ijms-26-08937-s001.zip]

Archive with 1 entries (1 files):
- ijms-3747534-supplementary.pdf
